# Supplementary material for: Molecular Breeding for Improving Productivity of Oryza sativa L. cv. Pusa 44 under Reproductive Stage Drought Stress through Introgression of a Major QTL, qDTY12.1
Source: Genes (Basel). 2021 Jun 24;12(7):967. doi: 10.3390/genes12070967 (PMC8303740; doi:10.3390/genes12070967)
Supplement: Supplementary file 1 [file genes-12-00967-s001.zip]

Archive with 1 entries (1 files):
- genes-1126975-supplementary.pdf
